# Supplementary material for: The Roles of IL-22 and Its Receptor in the Regulation of Inflammatory Responses in the Brain
Source: Int J Mol Sci. 2022 Jan 11;23(2):757. doi: 10.3390/ijms23020757 (PMC8775345; doi:10.3390/ijms23020757)
Supplement: Supplementary file 1 [file ijms-23-00757-s001.zip]

Archive with 1 entries (1 files):
- ijms-1521378-supplementary.pdf
